# Supplementary material for: The minimum energy required to build a cell
Source: Sci Rep. 2024 Mar 4;14:5267. doi: 10.1038/s41598-024-54303-6 (PMC11306549; doi:10.1038/s41598-024-54303-6)
Supplement: Supplementary file 2 — Supplementary Information 2. [file 41598_2024_54303_MOESM2_ESM.xlsx]

## Sheet: E Coli
											Raw Outcome Data
											kJ/g											kJ/g (of cells)												J/cell
												DNA			RNA	Protein		Lipid Bilayer	Carbohydrates				DNA			RNA	Protein		Lipid Bilayer	Carbohydrates	1 gram of cells				Genome	Trnascriptome	Proteome	Membrane	Carbohydrates	Cell
		E. Coli Cell characteristics								Organism	Temperature	DNA Chain	Block 1	Block 2	RNA Chain	Thermodynamic	Biological	Lipid Bilayer				Temperature	DNA Chain	Block 1	Block 2	RNA Chain	Thermodynamic	Biological	Lipid Bilayer					Temperature	DNA Chain	RNA Chain	Thermodynamic			Cell
		Dry weight (g)	Fraction																																DNA	RNA	Proteins	Phospholipids	Carbohydrates
	DNA	8.91417e-15	0.0312778						1	EC	275	0.0961234	0.130021	0.129892	0.0778309	0.362941	0.362946	0.760329	0.324306			275	0.00300653	0.00406676	0.00406272	0.0149824	0.199617	0.19962	0.0707528	0.0331224	0.321482			275	8.60687e-13	4.28907e-12	5.71451e-11	2.02546e-11	9.48206e-12	9.20315e-11
	RNA	5.48625e-14	0.1925						2	EC	280.435	0.101811	0.135373	0.135246	0.0830294	0.365377	0.365382	0.761419	0.327909			280.435	0.00318442	0.00423417	0.00423018	0.0159832	0.200957	0.20096	0.0708542	0.0334904	0.32447			280.435	9.11614e-13	4.57555e-12	5.75286e-11	2.02837e-11	9.58741e-12	9.28869e-11
	Proteins	1.50812e-13	0.55						3	EC	285.87	0.107532	0.140791	0.140665	0.0882602	0.367716	0.367722	0.762486	0.331499			285.87	0.00336335	0.00440363	0.00439969	0.0169901	0.202244	0.202247	0.0709536	0.0338571	0.327408			285.87	9.62837e-13	4.8638e-12	5.7897e-11	2.03121e-11	9.69236e-12	9.37281e-11
	Lipids	2.65208e-14	0.0930556						4	EC	291.304	0.113293	0.146275	0.14615	0.0935306	0.369967	0.369972	0.763533	0.335081			291.304	0.00354356	0.00457515	0.00457126	0.0180046	0.203482	0.203485	0.071051	0.0342229	0.330304			291.304	1.01443e-12	5.15424e-12	5.82513e-11	2.034e-11	9.7971e-12	9.45571e-11
	Glycans	2.9108e-14	0.102133						5	EC	298	0.119101	0.151824	0.151701	0.0988459	0.372135	0.372141	0.76456	0.338661			298	0.00372522	0.00474871	0.00474487	0.0190278	0.204674	0.204678	0.0711466	0.0345885	0.333162			298	1.06643e-12	5.44715e-12	5.85927e-11	2.03673e-11	9.90177e-12	9.53754e-11
	Metabolites and ions	1.6055e-14	0.031						6	EC	302.174	0.12496	0.157438	0.157317	0.10421	0.374226	0.374232	0.76557	0.342241			302.174	0.00390846	0.00492431	0.00492052	0.0200604	0.205824	0.205828	0.0712405	0.0349542	0.335988			302.174	1.11889e-12	5.74274e-12	5.8922e-11	2.03942e-11	1.00065e-11	9.61843e-11
	Cell	2.86273e-13	0.999967						7	EC	307.609	0.130871	0.163116	0.162997	0.109625	0.376244	0.376251	0.766562	0.345825			307.609	0.00409335	0.00510192	0.00509817	0.0211027	0.206934	0.206938	0.0713328	0.0353203	0.338784			307.609	1.17182e-12	6.04114e-12	5.92398e-11	2.04207e-11	1.01112e-11	9.69846e-11
									8	EC	313.043	0.136837	0.168858	0.16874	0.115092	0.378193	0.378199	0.767538	0.349415			313.043	0.00427996	0.00528151	0.00527782	0.0221553	0.208006	0.20801	0.0714237	0.0356869	0.341552			313.043	1.22524e-12	6.34246e-12	5.95466e-11	2.04467e-11	1.02162e-11	9.77772e-11
									9	EC	318.478	0.14286	0.174663	0.174546	0.120614	0.380076	0.380082	0.7685	0.353012			318.478	0.00446833	0.00546307	0.00545942	0.0232182	0.209042	0.209045	0.0715132	0.0360543	0.344296			318.478	1.27916e-12	6.64676e-12	5.9843e-11	2.04723e-11	1.03214e-11	9.85626e-11
									10	EC	323.913	0.148939	0.18053	0.180414	0.126191	0.381894	0.381901	0.769449	0.356618			323.913	0.00465848	0.00564657	0.00564296	0.0242918	0.210042	0.210045	0.0716015	0.0364226	0.347016			323.913	1.3336e-12	6.95408e-12	6.01293e-11	2.04976e-11	1.04268e-11	9.93414e-11
									11	EC	329.348	0.155076	0.186458	0.186344	0.131823	0.383652	0.383658	0.770385	0.360234			329.348	0.00485043	0.00583198	0.00582841	0.025376	0.211008	0.211012	0.0716886	0.0367919	0.349715			329.348	1.38855e-12	7.26445e-12	6.0406e-11	2.05225e-11	1.05325e-11	1.00114e-10
						Our Data (E. coli)	M and A. 2005 (E. coli anoxic)		12	EC	334.783	0.16127	0.192446	0.192333	0.137511	0.38535	0.385356	0.771309	0.36386			334.783	0.00504418	0.00601927	0.00601575	0.0264708	0.211942	0.211946	0.0717746	0.0371622	0.352394			334.783	1.44401e-12	7.57789e-12	6.06733e-11	2.05471e-11	1.06385e-11	1.00881e-10
		Dry Mass (g)	Fraction	kJ/g	J/Cell	J (g cell)	J (g cell)		13	EC	340.217	0.167523	0.198493	0.198382	0.143254	0.38699	0.386997	0.772224	0.367498			340.217	0.00523974	0.00620842	0.00620494	0.0275764	0.212845	0.212848	0.0718597	0.0375338	0.355054			340.217	1.5e-12	7.89438e-12	6.09316e-11	2.05715e-11	1.07449e-11	1.01642e-10
	Genome	8.91417e-15	0.0312778	0.119101	1.06643e-12	22.7531	542		14	EC	345.652	0.173833	0.204599	0.204489	0.149053	0.388575	0.388582	0.773129	0.371147			345.652	0.0054371	0.00639941	0.00639597	0.0286927	0.213716	0.21372	0.071944	0.0379065	0.357696			345.652	1.5565e-12	8.21393e-12	6.11812e-11	2.05956e-11	1.08516e-11	1.02399e-10
	Transcriptome	5.48625e-14	0.1925	0.0988459	5.44715e-12				15	EC	351.087	0.1802	0.210763	0.210654	0.154907	0.390105	0.390112	0.774026	0.37481			351.087	0.00563626	0.0065922	0.0065888	0.0298195	0.214558	0.214562	0.0720274	0.0382806	0.360322			351.087	1.61351e-12	8.53653e-12	6.14222e-11	2.06195e-11	1.09587e-11	1.0315e-10
	Proteome	1.50812e-13	0.55	0.372135	5.85927e-11	204.674	690		16	EC	356.522	0.186624	0.216984	0.216877	0.160815	0.391583	0.391591	0.774916	0.378485			356.522	0.0058372	0.00678677	0.00678342	0.030957	0.215371	0.215375	0.0721103	0.0386559	0.362931			356.522	1.67103e-12	8.86214e-12	6.16549e-11	2.06432e-11	1.10661e-11	1.03897e-10
	Membrane	2.65208e-14	0.0930556	0.76456	2.03673e-11	71.1466	89		17	EC	361.957	0.193105	0.223261	0.223155	0.166779	0.39301	0.393017	0.775801	0.382174			361.957	0.00603991	0.0069831	0.00697978	0.0321049	0.216156	0.21616	0.0721926	0.0390327	0.365526			361.957	1.72906e-12	9.19076e-12	6.18795e-11	2.06668e-11	1.1174e-11	1.0464e-10
	Glycans	2.9108e-14	0.102133	0.338661	9.90177e-12		83		18	EC	367.391	0.199643	0.229593	0.229488	0.172796	0.394387	0.394394	0.77668	0.385876			367.391	0.00624438	0.00718116	0.00717788	0.0332632	0.216913	0.216917	0.0722744	0.0394108	0.368106			367.391	1.7876e-12	9.52235e-12	6.20963e-11	2.06902e-11	1.12823e-11	1.05379e-10
	Metabolites and ions	1.6055e-14	0.031						19	EC	372.826	0.206235	0.23598	0.235876	0.178866	0.395715	0.395723	0.777556	0.389593			372.826	0.00645058	0.00738093	0.00737769	0.0344318	0.217643	0.217647	0.0723559	0.0397905	0.370672			372.826	1.84663e-12	9.85688e-12	6.23054e-11	2.07135e-11	1.13909e-11	1.06113e-10
	1 E coli cell	2.86273e-13	0.999967	1.6933	9.53754e-11	298.574	1434		20	EC	378.261	0.212883	0.242421	0.242318	0.18499	0.396996	0.397003	0.77843	0.393325			378.261	0.00665851	0.00758238	0.00757918	0.0356106	0.218348	0.218352	0.0724372	0.0401716	0.373226			378.261	1.90615e-12	1.01943e-11	6.25071e-11	2.07368e-11	1.15e-11	1.06844e-10
									21	EC	383.696	0.219586	0.248915	0.248814	0.191166	0.39823	0.398238	0.779302	0.397071			383.696	0.00686815	0.0077855	0.00778234	0.0367995	0.219027	0.219031	0.0725184	0.0405542	0.375767			383.696	1.96617e-12	1.05347e-11	6.27014e-11	2.07601e-11	1.16096e-11	1.07572e-10
					Nucleic Acids broken down				22	EC	389.13	0.226342	0.255461	0.255361	0.197394	0.399419	0.399427	0.780175	0.400833			389.13	0.00707948	0.00799027	0.00798714	0.0379984	0.21968	0.219685	0.0725996	0.0409384	0.378296			389.13	2.02666e-12	1.08779e-11	6.28886e-11	2.07833e-11	1.17196e-11	1.08296e-10
					DNA	3.72522			23	EC	394.565	0.233152	0.26206	0.261961	0.203674	0.400564	0.400572	0.78105	0.40461			394.565	0.00729248	0.00819666	0.00819356	0.0392072	0.22031	0.220314	0.072681	0.0413241	0.380815			394.565	2.08764e-12	1.1224e-11	6.30688e-11	2.08066e-11	1.183e-11	1.09017e-10
					RNA	19.0278			24	EC	400	0.240015	0.26871	0.268613	0.210004	0.401665	0.401673	0.781928	0.408403			400	0.00750714	0.00840467	0.0084016	0.0404258	0.220916	0.22092	0.0727627	0.0417116	0.383323			400	2.14909e-12	1.15728e-11	6.32422e-11	2.083e-11	1.19409e-11	1.09735e-10
					Nucleic Acids	22.7531
																																		Temperature	DNA Chain	RNA Chain	Thermodynamic	Membrane
										Average	337.553	0.165742	0.196876	0.196764	0.141678	0.384792	0.384799	0.771536	0.365937		Average	337.553	0.00518405	0.00615785	0.00615434	0.0272729	0.211636	0.211639	0.0717957	0.0373744	0.353263		Average	337.553	1.48405e-12	7.8075e-12	6.05856e-11	2.05532e-11		1.0113e-10
																					Difference	0.6875	0.400489	0.48387	0.483565	0.370616	0.903591	0.903586	0.972377	0.794083	0.83867		Average Energy Fraction		0.0146748	0.0772029	0.599089	0.203236		1
										Difference	0.6875	0.400489	0.48387	0.483565	0.370616	0.903591	0.903586	0.972377	0.794083		Differenece	0.3125	0.599511	0.51613	0.516435	0.629384	0.0964095	0.0964138	0.0276227	0.205917	0.16133		Difference	0.6875	0.400489	0.370616	0.903591	0.972377		0.83867
										Differenece	0.3125	0.599511	0.51613	0.516435	0.629384	0.0964095	0.0964138	0.0276227	0.205917		STDV		0.00138363	0.00133556	0.00133586	0.00782238	0.00652366	0.00652408	0.00061247	0.00263538	0.0189404		Variability	0.3125	0.599511	0.629384	0.0964095	0.0276227		0.16133
																																	Energy variation range		0.16133
											J/g											J/g (of cells)
												DNA			RNA	Protein		Lipid Bilayer	Carbohydrates				DNA			RNA	Protein		Lipid Bilayer	Carbohydrates	1 gram of cells
										Organism	Temperature	DNA Chain	Block 1	Block 2	RNA Chain	Thermodynamic	Biological	Lipid Bilayer				Temperature	DNA Chain	Block 1	Block 2	RNA Chain	Thermodynamic	Biological	Lipid Bilayer
											Temperature	DNA			RNA	Protein		Phospholipids	Carbohydrates
									1	EC	275	96.1234	130.021	129.892	77.8309	362.941	362.946	760.329	324.306			275	3.00653	4.06676	4.06272	14.9824	199.617	199.62	70.7528	33.1224	321.482
									2	EC	280.435	101.811	135.373	135.246	83.0294	365.377	365.382	761.419	327.909			280.435	3.18442	4.23417	4.23018	15.9832	200.957	200.96	70.8542	33.4904	324.47
									3	EC	285.87	107.532	140.791	140.665	88.2602	367.716	367.722	762.486	331.499			285.87	3.36335	4.40363	4.39969	16.9901	202.244	202.247	70.9536	33.8571	327.408
									4	EC	291.304	113.293	146.275	146.15	93.5306	369.967	369.972	763.533	335.081			291.304	3.54356	4.57515	4.57126	18.0046	203.482	203.485	71.051	34.2229	330.304
									5	EC	298	119.101	151.824	151.701	98.8459	372.135	372.141	764.56	338.661			298	3.72522	4.74871	4.74487	19.0278	204.674	204.678	71.1466	34.5885	333.162
									6	EC	302.174	124.96	157.438	157.317	104.21	374.226	374.232	765.57	342.241			302.174	3.90846	4.92431	4.92052	20.0604	205.824	205.828	71.2405	34.9542	335.988
									7	EC	307.609	130.871	163.116	162.997	109.625	376.244	376.251	766.562	345.825			307.609	4.09335	5.10192	5.09817	21.1027	206.934	206.938	71.3328	35.3203	338.784
									8	EC	313.043	136.837	168.858	168.74	115.092	378.193	378.199	767.538	349.415			313.043	4.27996	5.28151	5.27782	22.1553	208.006	208.01	71.4237	35.6869	341.552
									9	EC	318.478	142.86	174.663	174.546	120.614	380.076	380.082	768.5	353.012			318.478	4.46833	5.46307	5.45942	23.2182	209.042	209.045	71.5132	36.0543	344.296
									10	EC	323.913	148.939	180.53	180.414	126.191	381.894	381.901	769.449	356.618			323.913	4.65848	5.64657	5.64296	24.2918	210.042	210.045	71.6015	36.4226	347.016
									11	EC	329.348	155.076	186.458	186.344	131.823	383.652	383.658	770.385	360.234			329.348	4.85043	5.83198	5.82841	25.376	211.008	211.012	71.6886	36.7919	349.715
									12	EC	334.783	161.27	192.446	192.333	137.511	385.35	385.356	771.309	363.86			334.783	5.04418	6.01927	6.01575	26.4708	211.942	211.946	71.7746	37.1622	352.394
									13	EC	340.217	167.523	198.493	198.382	143.254	386.99	386.997	772.224	367.498			340.217	5.23974	6.20842	6.20494	27.5764	212.845	212.848	71.8597	37.5338	355.054
									14	EC	345.652	173.833	204.599	204.489	149.053	388.575	388.582	773.129	371.147			345.652	5.4371	6.39941	6.39597	28.6927	213.716	213.72	71.944	37.9065	357.696
									15	EC	351.087	180.2	210.763	210.654	154.907	390.105	390.112	774.026	374.81			351.087	5.63626	6.5922	6.5888	29.8195	214.558	214.562	72.0274	38.2806	360.322
									16	EC	356.522	186.624	216.984	216.877	160.815	391.583	391.591	774.916	378.485			356.522	5.8372	6.78677	6.78342	30.957	215.371	215.375	72.1103	38.6559	362.931
									17	EC	361.957	193.105	223.261	223.155	166.779	393.01	393.017	775.801	382.174			361.957	6.03991	6.9831	6.97978	32.1049	216.156	216.16	72.1926	39.0327	365.526
									18	EC	367.391	199.643	229.593	229.488	172.796	394.387	394.394	776.68	385.876			367.391	6.24438	7.18116	7.17788	33.2632	216.913	216.917	72.2744	39.4108	368.106
									19	EC	372.826	206.235	235.98	235.876	178.866	395.715	395.723	777.556	389.593			372.826	6.45058	7.38093	7.37769	34.4318	217.643	217.647	72.3559	39.7905	370.672
									20	EC	378.261	212.883	242.421	242.318	184.99	396.996	397.003	778.43	393.325			378.261	6.65851	7.58238	7.57918	35.6106	218.348	218.352	72.4372	40.1716	373.226
									21	EC	383.696	219.586	248.915	248.814	191.166	398.23	398.238	779.302	397.071			383.696	6.86815	7.7855	7.78234	36.7995	219.027	219.031	72.5184	40.5542	375.767
									22	EC	389.13	226.342	255.461	255.361	197.394	399.419	399.427	780.175	400.833			389.13	7.07948	7.99027	7.98714	37.9984	219.68	219.685	72.5996	40.9384	378.296
									23	EC	394.565	233.152	262.06	261.961	203.674	400.564	400.572	781.05	404.61			394.565	7.29248	8.19666	8.19356	39.2072	220.31	220.314	72.681	41.3241	380.815
									24	EC	400	240.015	268.71	268.613	210.004	401.665	401.673	781.928	408.403			400	7.50714	8.40467	8.4016	40.4258	220.916	220.92	72.7627	41.7116	383.323
										Average	337.553	165.742	196.876	196.764	141.678	384.792	384.799	771.536	365.937		Average	337.553	5.18405	6.15785	6.15434	27.2729	211.636	211.639	71.7957	37.3744	353.263
																					Difference	0.6875	0.400489	0.48387	0.483565	0.370616	0.903591	0.903586	0.972377	0.794083	0.83867
										Difference	0.6875	0.400489	0.48387	0.483565	0.370616	0.903591	0.903586	0.972377	0.794083		Differenece	0.3125	0.599511	0.51613	0.516435	0.629384	0.0964095	0.0964138	0.0276227	0.205917	0.16133
										Differenece	0.3125	0.599511	0.51613	0.516435	0.629384	0.0964095	0.0964138	0.0276227	0.205917		STDV		1.38363	1.33556	1.33586	7.82238	6.52366	6.52408	0.61247	2.63538	18.9404

## Sheet: S Cerevisiae
											Raw Outcome Date
											kJ/g											kJ/g (of cells)												J/cell
												DNA			RNA	Protein		Lipid Bilayer	Carbohydrates				DNA			RNA	Protein		Lipid Bilayer	Carbohydrates	1 gram of cells				Genome	Trnascriptome	Proteome	Membrane	Carbohydrates	Cell
		S. cerevisiae Cell characteristics								Organism	Temperature	DNA Chain	Block 1	Block 2	RNA Chain	Thermodynamic	Biological	Lipid Bilayer				Temperature	DNA Chain	Block 1	Block 2	RNA Chain	Thermodynamic	Biological	Lipid Bilayer					Temperature	DNA Chain	RNA Chain	Thermodynamic			Cell
		Dry weight (g)	Fraction																																DNA	RNA	Proteins	Phospholipids	Carbohydrates
	DNA	5.148e-14	0.00325						1	SC	275	0.101027	0.0634982	0.065149	0.0907326	0.334216	0.334216	0.731914	0.314472			275	0.000328338	0.000206369	0.000211734	0.00756105	0.143824	0.143824	0.0353758	0.112267	0.299356			275	5.288e-12	1.21773e-10	2.31634e-09	5.69739e-10	1.80809e-09	4.82123e-09
	RNA	1.32e-12	0.0833333						2	SC	280.435	0.107404	0.0681711	0.0698011	0.0967525	0.336175	0.336175	0.732442	0.318193			280.435	0.000349063	0.000221556	0.000226853	0.00806271	0.144667	0.144667	0.0354014	0.113595	0.302076			280.435	5.62176e-12	1.29852e-10	2.32991e-09	5.7015e-10	1.82948e-09	4.86502e-09
	Proteins	6.81648e-12	0.430333						3	SC	285.87	0.113809	0.0729052	0.0745146	0.1028	0.338041	0.338041	0.732948	0.321899			285.87	0.000369878	0.000236942	0.000242172	0.00856664	0.145471	0.145471	0.0354258	0.114918	0.304751			285.87	5.957e-12	1.37968e-10	2.34285e-09	5.70544e-10	1.85079e-09	4.90811e-09
	Lipids	7.656e-13	0.0483333						4	SC	291.304	0.12025	0.0777013	0.0792904	0.108883	0.339823	0.339823	0.733433	0.325597			291.304	0.000390813	0.000252529	0.000257694	0.00907356	0.146237	0.146237	0.0354493	0.116238	0.307389			291.304	6.29417e-12	1.46133e-10	2.35519e-09	5.70922e-10	1.87205e-09	4.9506e-09
	Glycans	5.65488e-12	0.357						5	SC	298	0.128246	0.0836958	0.0852604	0.116435	0.341909	0.341909	0.734004	0.330149			298	0.0004168	0.000272011	0.000277096	0.00970292	0.147135	0.147135	0.0354769	0.117863	0.310594			298	6.7127e-12	1.56269e-10	2.36965e-09	5.71367e-10	1.89822e-09	5.00222e-09
	Metabolites and ions	1.49688e-12	0.0945						6	SC	302.174	0.133268	0.0874805	0.08903	0.121179	0.343152	0.343152	0.734347	0.332986			302.174	0.00043312	0.000284312	0.000289348	0.0100982	0.14767	0.14767	0.0354934	0.118876	0.312571			302.174	6.97553e-12	1.62635e-10	2.37827e-09	5.71633e-10	1.91454e-09	5.03405e-09
	Cell	1.61053e-11	1.01675						7	SC	307.609	0.139851	0.0924633	0.0939935	0.127399	0.344709	0.344709	0.734777	0.336684			307.609	0.000454516	0.000300506	0.000305479	0.0106166	0.14834	0.14834	0.0355142	0.120196	0.315121			307.609	7.32012e-12	1.70983e-10	2.38906e-09	5.71968e-10	1.9358e-09	5.07513e-09
									8	SC	313.043	0.146488	0.0975077	0.0990189	0.13367	0.346199	0.346199	0.735192	0.340387			313.043	0.000476085	0.0003169	0.000321811	0.0111392	0.148981	0.148981	0.0355343	0.121518	0.317649			313.043	7.6675e-12	1.794e-10	2.39939e-09	5.72291e-10	1.95709e-09	5.11584e-09
									9	SC	318.478	0.153179	0.102613	0.104106	0.139994	0.347624	0.347624	0.735593	0.344097			318.478	0.000497832	0.000333492	0.000338343	0.0116662	0.149594	0.149594	0.0355536	0.122843	0.320155			318.478	8.01774e-12	1.87887e-10	2.40926e-09	5.72603e-10	1.97842e-09	5.1562e-09
									10	SC	323.913	0.159926	0.107779	0.109253	0.146372	0.348988	0.348988	0.735979	0.347816			323.913	0.00051976	0.000350281	0.000355073	0.0121977	0.150181	0.150181	0.0355723	0.12417	0.322641			323.913	8.3709e-12	1.96447e-10	2.41871e-09	5.72904e-10	1.9998e-09	5.19624e-09
									11	SC	329.348	0.16673	0.113004	0.114461	0.152804	0.350291	0.350291	0.736354	0.351545			329.348	0.000541871	0.000367264	0.000371998	0.0127337	0.150742	0.150742	0.0355904	0.125501	0.325109			329.348	8.72701e-12	2.0508e-10	2.42775e-09	5.73195e-10	2.02124e-09	5.23599e-09
						Our Data (E. coli)	M and A. 2005 (E. coli anoxic)		12	SC	334.783	0.17359	0.118289	0.119728	0.159291	0.351537	0.351537	0.736717	0.355284			334.783	0.000564167	0.000384439	0.000389115	0.0132743	0.151278	0.151278	0.035608	0.126836	0.327561			334.783	9.08609e-12	2.13786e-10	2.43638e-09	5.73478e-10	2.04274e-09	5.27547e-09
		Dry Mass (g)	Fraction	kJ/g	J/Cell	J (g cell)	J (g cell)		13	SC	340.217	0.180507	0.123632	0.125053	0.165833	0.352727	0.352727	0.73707	0.359034			340.217	0.000586649	0.000401804	0.000406423	0.0138194	0.15179	0.15179	0.035625	0.128175	0.329996			340.217	9.44816e-12	2.22566e-10	2.44463e-09	5.73753e-10	2.0643e-09	5.3147e-09
	Genome	5.148e-14	0.00325	0.128246	6.7127e-12	10.1197	542		14	SC	345.652	0.187481	0.129032	0.130437	0.17243	0.353862	0.353862	0.737414	0.362797			345.652	0.000609315	0.000419355	0.000423919	0.0143691	0.152279	0.152279	0.0356417	0.129518	0.332417			345.652	9.81321e-12	2.3142e-10	2.4525e-09	5.7402e-10	2.08594e-09	5.35369e-09
	Transcriptome	1.32e-12	0.0833333	0.116435	1.56269e-10				15	SC	351.087	0.194513	0.13449	0.135877	0.179081	0.354945	0.354945	0.737749	0.366572			351.087	0.000632166	0.000437091	0.000441601	0.0149234	0.152745	0.152745	0.0356579	0.130866	0.334824			351.087	1.01812e-11	2.40347e-10	2.46e-09	5.74282e-10	2.10764e-09	5.39245e-09
	Proteome	6.81648e-12	0.430333	0.341909	2.36965e-09	147.135	690		16	SC	356.522	0.2016	0.140003	0.141374	0.185787	0.355976	0.355976	0.738078	0.37036			356.522	0.0006552	0.000455009	0.000459466	0.0154822	0.153188	0.153188	0.0356738	0.132219	0.337218			356.522	1.05522e-11	2.49347e-10	2.46715e-09	5.74537e-10	2.12942e-09	5.43101e-09
	Membrane	7.656e-13	0.0483333	0.734004	5.71367e-10	35.4769	89		17	SC	361.957	0.208744	0.145571	0.146927	0.192547	0.356957	0.356957	0.738401	0.374162			361.957	0.000678417	0.000473107	0.000477512	0.0160456	0.153611	0.153611	0.0356894	0.133576	0.3396			361.957	1.09261e-11	2.58419e-10	2.47395e-09	5.74789e-10	2.15128e-09	5.46936e-09
	Glycans	5.65488e-12	0.357	0.330149	1.89822e-09		83		18	SC	367.391	0.215943	0.151195	0.152534	0.19936	0.357889	0.357889	0.738719	0.377978			367.391	0.000701815	0.000491383	0.000495736	0.0166134	0.154012	0.154012	0.0357047	0.134938	0.34197			367.391	1.1303e-11	2.67564e-10	2.48041e-09	5.75036e-10	2.17322e-09	5.50753e-09
	Metabolites and ions	1.49688e-12	0.0945						19	SC	372.826	0.223198	0.156872	0.158196	0.206227	0.358774	0.358774	0.739033	0.381808			372.826	0.000725393	0.000509833	0.000514136	0.0171856	0.154393	0.154393	0.0357199	0.136305	0.344329			372.826	1.16827e-11	2.76779e-10	2.48654e-09	5.75281e-10	2.19524e-09	5.54553e-09
	1 E coli cell	1.61053e-11	1.01675	1.65074	5.00222e-09	192.731	1434		20	SC	378.261	0.230507	0.162602	0.163911	0.213146	0.359613	0.359613	0.739345	0.385653			378.261	0.000749148	0.000528456	0.00053271	0.0177622	0.154753	0.154753	0.035735	0.137678	0.346678			378.261	1.20653e-11	2.86066e-10	2.49235e-09	5.75524e-10	2.21735e-09	5.58336e-09
									21	SC	383.696	0.237871	0.168385	0.169679	0.220118	0.360406	0.360406	0.739656	0.389513			383.696	0.000773079	0.00054725	0.000551455	0.0183432	0.155095	0.155095	0.03575	0.139056	0.349017			383.696	1.24507e-11	2.95423e-10	2.49785e-09	5.75766e-10	2.23954e-09	5.62103e-09
					Nucleic Acids broken down				22	SC	389.13	0.245288	0.174219	0.175499	0.227141	0.361155	0.361155	0.739967	0.393388			389.13	0.000797185	0.000566213	0.000570371	0.0189284	0.155417	0.155417	0.0357651	0.140439	0.351347			389.13	1.28389e-11	3.04849e-10	2.50304e-09	5.76008e-10	2.26182e-09	5.65856e-09
					DNA	0.4168			23	SC	394.565	0.252758	0.180105	0.18137	0.234216	0.36186	0.36186	0.74028	0.397279			394.565	0.000821464	0.000585342	0.000589454	0.019518	0.155721	0.155721	0.0357802	0.141828	0.353669			394.565	1.32299e-11	3.14343e-10	2.50793e-09	5.76252e-10	2.28419e-09	5.69595e-09
					RNA	9.70292			24	SC	400	0.260281	0.186042	0.187293	0.241341	0.362524	0.362524	0.740597	0.401186			400	0.000845914	0.000604638	0.000608704	0.0201117	0.156006	0.156006	0.0357955	0.143223	0.355983			400	1.36237e-11	3.23906e-10	2.51253e-09	5.76498e-10	2.30666e-09	5.73321e-09
					Nucleic Acids	10.1197
																																		Temperature	DNA Chain	RNA Chain	Thermodynamic	Membrane
										Average	337.553	0.178436	0.122386	0.123823	0.163897	0.350806	0.350806	0.736667	0.357452		Average	337.553	0.000579916	0.000397753	0.000402425	0.0136581	0.150964	0.150964	0.0356056	0.12761	0.328418		Average	337.553	9.33973e-12	2.19968e-10	2.43132e-09	5.73439e-10		5.28927e-09
																					Difference	0.6875	0.388146	0.341311	0.347845	0.375952	0.921916	0.921916	0.988276	0.783858	0.84093		Average Energy Fraction		0.00176579	0.0415877	0.45967	0.108416		1
										Difference	0.6875	0.388146	0.341311	0.347845	0.375952	0.921916	0.921916	0.988276	0.783858		Differenece	0.3125	0.611854	0.658689	0.652155	0.624048	0.0780843	0.0780843	0.0117244	0.216142	0.15907		Difference	0.6875	0.388146	0.375952	0.921916	0.988276		0.84093
										Differenece	0.3125	0.611854	0.658689	0.652155	0.624048	0.0780843	0.0780843	0.0117244	0.216142		STDV		0.000158864	0.000122458	0.00012206	0.00385234	0.00372994	0.00372994	0.000126227	0.00948412	0.0173148		Variability	0.3125	0.611854	0.624048	0.0780843	0.0117244		0.15907
																																	Energy variation range		0.15907
											J/g											J/g (of cells)
												DNA			RNA	Protein		Lipid Bilayer	Carbohydrates				DNA			RNA	Protein		Lipid Bilayer	Carbohydrates	1 gram of cells
										Organism	Temperature	DNA Chain	Block 1	Block 2	RNA Chain	Thermodynamic	Biological	Lipid Bilayer				Temperature	DNA Chain	Block 1	Block 2	RNA Chain	Thermodynamic	Biological	Lipid Bilayer
											Temperature	DNA			RNA	Protein		Phospholipids	Carbohydrates
									1	EC	275	101.027	63.4982	65.149	90.7326	334.216	334.216	731.914	314.472			275	0.328338	0.206369	0.211734	7.56105	143.824	143.824	35.3758	112.267	299.356
									2	EC	280.435	107.404	68.1711	69.8011	96.7525	336.175	336.175	732.442	318.193			280.435	0.349063	0.221556	0.226853	8.06271	144.667	144.667	35.4014	113.595	302.076
									3	EC	285.87	113.809	72.9052	74.5146	102.8	338.041	338.041	732.948	321.899			285.87	0.369878	0.236942	0.242172	8.56664	145.471	145.471	35.4258	114.918	304.751
									4	EC	291.304	120.25	77.7013	79.2904	108.883	339.823	339.823	733.433	325.597			291.304	0.390813	0.252529	0.257694	9.07356	146.237	146.237	35.4493	116.238	307.389
									5	EC	298	128.246	83.6958	85.2604	116.435	341.909	341.909	734.004	330.149			298	0.4168	0.272011	0.277096	9.70292	147.135	147.135	35.4769	117.863	310.594
									6	EC	302.174	133.268	87.4805	89.03	121.179	343.152	343.152	734.347	332.986			302.174	0.43312	0.284312	0.289348	10.0982	147.67	147.67	35.4934	118.876	312.571
									7	EC	307.609	139.851	92.4633	93.9935	127.399	344.709	344.709	734.777	336.684			307.609	0.454516	0.300506	0.305479	10.6166	148.34	148.34	35.5142	120.196	315.121
									8	EC	313.043	146.488	97.5077	99.0189	133.67	346.199	346.199	735.192	340.387			313.043	0.476085	0.3169	0.321811	11.1392	148.981	148.981	35.5343	121.518	317.649
									9	EC	318.478	153.179	102.613	104.106	139.994	347.624	347.624	735.593	344.097			318.478	0.497832	0.333492	0.338343	11.6662	149.594	149.594	35.5536	122.843	320.155
									10	EC	323.913	159.926	107.779	109.253	146.372	348.988	348.988	735.979	347.816			323.913	0.51976	0.350281	0.355073	12.1977	150.181	150.181	35.5723	124.17	322.641
									11	EC	329.348	166.73	113.004	114.461	152.804	350.291	350.291	736.354	351.545			329.348	0.541871	0.367264	0.371998	12.7337	150.742	150.742	35.5904	125.501	325.109
									12	EC	334.783	173.59	118.289	119.728	159.291	351.537	351.537	736.717	355.284			334.783	0.564167	0.384439	0.389115	13.2743	151.278	151.278	35.608	126.836	327.561
									13	EC	340.217	180.507	123.632	125.053	165.833	352.727	352.727	737.07	359.034			340.217	0.586649	0.401804	0.406423	13.8194	151.79	151.79	35.625	128.175	329.996
									14	EC	345.652	187.481	129.032	130.437	172.43	353.862	353.862	737.414	362.797			345.652	0.609315	0.419355	0.423919	14.3691	152.279	152.279	35.6417	129.518	332.417
									15	EC	351.087	194.513	134.49	135.877	179.081	354.945	354.945	737.749	366.572			351.087	0.632166	0.437091	0.441601	14.9234	152.745	152.745	35.6579	130.866	334.824
									16	EC	356.522	201.6	140.003	141.374	185.787	355.976	355.976	738.078	370.36			356.522	0.6552	0.455009	0.459466	15.4822	153.188	153.188	35.6738	132.219	337.218
									17	EC	361.957	208.744	145.571	146.927	192.547	356.957	356.957	738.401	374.162			361.957	0.678417	0.473107	0.477512	16.0456	153.611	153.611	35.6894	133.576	339.6
									18	EC	367.391	215.943	151.195	152.534	199.36	357.889	357.889	738.719	377.978			367.391	0.701815	0.491383	0.495736	16.6134	154.012	154.012	35.7047	134.938	341.97
									19	EC	372.826	223.198	156.872	158.196	206.227	358.774	358.774	739.033	381.808			372.826	0.725393	0.509833	0.514136	17.1856	154.393	154.393	35.7199	136.305	344.329
									20	EC	378.261	230.507	162.602	163.911	213.146	359.613	359.613	739.345	385.653			378.261	0.749148	0.528456	0.53271	17.7622	154.753	154.753	35.735	137.678	346.678
									21	EC	383.696	237.871	168.385	169.679	220.118	360.406	360.406	739.656	389.513			383.696	0.773079	0.54725	0.551455	18.3432	155.095	155.095	35.75	139.056	349.017
									22	EC	389.13	245.288	174.219	175.499	227.141	361.155	361.155	739.967	393.388			389.13	0.797185	0.566213	0.570371	18.9284	155.417	155.417	35.7651	140.439	351.347
									23	EC	394.565	252.758	180.105	181.37	234.216	361.86	361.86	740.28	397.279			394.565	0.821464	0.585342	0.589454	19.518	155.721	155.721	35.7802	141.828	353.669
									24	EC	400	260.281	186.042	187.293	241.341	362.524	362.524	740.597	401.186			400	0.845914	0.604638	0.608704	20.1117	156.006	156.006	35.7955	143.223	355.983
										Average	337.553	178.436	122.386	123.823	163.897	350.806	350.806	736.667	357.452		Average	337.553	0.579916	0.397753	0.402425	13.6581	150.964	150.964	35.6056	127.61	328.418
																					Difference	0.6875	0.388146	0.341311	0.347845	0.375952	0.921916	0.921916	0.988276	0.783858	0.84093
										Difference	0.6875	0.388146	0.341311	0.347845	0.375952	0.921916	0.921916	0.988276	0.783858		Differenece	0.3125	0.611854	0.658689	0.652155	0.624048	0.0780843	0.0780843	0.0117244	0.216142	0.15907
										Differenece	0.3125	0.611854	0.658689	0.652155	0.624048	0.0780843	0.0780843	0.0117244	0.216142		STDV		0.158864	0.122458	0.12206	3.85234	3.72994	3.72994	0.126227	9.48412	17.3148

## Sheet: Mammalian
											Raw Outcome Date
											kJ/g											kJ/g (of cells)												J/cell
												DNA			RNA	Protein		Lipid Bilayer	Carbohydrates				DNA			RNA	Protein		Lipid Bilayer	Carbohydrates	1 gram of cells				Genome	Trnascriptome	Proteome	Membrane	Carbohydrates	Cell
		Mammalian Cell characteristics								Organism	Temperature	DNA Chain	Block 1	Block 2	RNA Chain	Thermodynamic	Biological	Lipid Bilayer				Temperature	DNA Chain	Block 1	Block 2	RNA Chain	Thermodynamic	Biological	Lipid Bilayer					Temperature	DNA Chain	RNA Chain	Thermodynamic			Cell
		Dry weight (g)	Fraction																																DNA	RNA	Proteins	Phospholipids	Carbohydrates
	DNA	9.33333e-12	0.00888889						1	M	275	0.115405	0.0669171	0.0682072	0.0971779	0.344419	0.344425	0.729815	0.321704			275	0.00102582	0.000594818	0.000606286	0.00367117	0.206651	0.206655	0.112716	0.0214469	0.345511			275	1.07712e-09	3.85472e-09	2.16984e-07	1.18352e-07	2.25193e-08	3.62787e-07
	RNA	3.96667e-11	0.0377778						2	M	280.435	0.124454	0.0740005	0.0752743	0.104456	0.34651	0.346516	0.730302	0.326431			280.435	0.00110626	0.000657782	0.000669105	0.00394612	0.207906	0.20791	0.112791	0.021762	0.347511			280.435	1.16157e-09	4.14343e-09	2.18301e-07	1.18431e-07	2.28501e-08	3.64887e-07
	Proteins	6.3e-10	0.6						3	M	285.87	0.133511	0.0811256	0.0823832	0.111752	0.348505	0.348511	0.730767	0.331133			285.87	0.00118676	0.000721116	0.000732295	0.00422174	0.209103	0.209107	0.112863	0.0220756	0.34945			285.87	1.2461e-09	4.43282e-09	2.19558e-07	1.18506e-07	2.31793e-08	3.66922e-07
	Lipids	1.62167e-10	0.154444						4	M	291.304	0.142588	0.0882972	0.0895391	0.119076	0.350413	0.350419	0.73121	0.335822			291.304	0.00126745	0.000784864	0.000795903	0.00449841	0.210248	0.210251	0.112931	0.0223881	0.351333			291.304	1.33082e-09	4.72333e-09	2.2076e-07	1.18578e-07	2.35075e-08	3.689e-07
	Glycans	7e-11	0.0666667						5	M	298	0.153813	0.0972017	0.0984244	0.128148	0.352652	0.352658	0.73173	0.341586			298	0.00136723	0.000864016	0.000874884	0.00484115	0.211591	0.211595	0.113012	0.0227724	0.353583			298	1.43559e-09	5.0832e-09	2.2217e-07	1.18662e-07	2.3911e-08	3.71263e-07
	Metabolites and ions	1.4e-10	0.133333						6	M	302.174	0.160839	0.102793	0.104004	0.133835	0.353989	0.353995	0.732041	0.345176			302.174	0.00142968	0.000913714	0.000924478	0.005056	0.212393	0.212397	0.11306	0.0230117	0.35495			302.174	1.50117e-09	5.3088e-09	2.23013e-07	1.18713e-07	2.41623e-08	3.72698e-07
	Cell	1.05e-09	1.00111						7	M	307.609	0.170026	0.110121	0.111316	0.141281	0.355666	0.355673	0.73243	0.349851			307.609	0.00151134	0.00097885	0.000989479	0.00533727	0.2134	0.213404	0.11312	0.0233234	0.356691			307.609	1.58691e-09	5.60413e-09	2.2407e-07	1.18776e-07	2.44895e-08	3.74526e-07
									8	M	313.043	0.179258	0.117503	0.118684	0.148774	0.357275	0.357282	0.732803	0.354528			313.043	0.00159341	0.00104447	0.00105497	0.00562034	0.214365	0.214369	0.113177	0.0236352	0.358391			313.043	1.67308e-09	5.90136e-09	2.25083e-07	1.18836e-07	2.48169e-08	3.76311e-07
									9	M	318.478	0.18854	0.124941	0.126107	0.156317	0.358818	0.358825	0.733162	0.359209			318.478	0.00167591	0.00111058	0.00112095	0.00590529	0.215291	0.215295	0.113233	0.0239473	0.360052			318.478	1.7597e-09	6.20056e-09	2.26055e-07	1.18894e-07	2.51446e-08	3.78055e-07
									10	M	323.913	0.197871	0.132434	0.133586	0.163911	0.360297	0.360305	0.733507	0.363897			323.913	0.00175886	0.00117719	0.00118743	0.00619218	0.216178	0.216183	0.113286	0.0242598	0.361675			323.913	1.8468e-09	6.50179e-09	2.26987e-07	1.1895e-07	2.54728e-08	3.79759e-07
									11	M	329.348	0.207255	0.139983	0.141121	0.171557	0.361716	0.361723	0.73384	0.368592			329.348	0.00184227	0.00124429	0.00125441	0.00648104	0.21703	0.217034	0.113338	0.0245728	0.363263			329.348	1.93438e-09	6.80509e-09	2.27881e-07	1.19004e-07	2.58015e-08	3.81426e-07
						Our Data (E. coli)	M and A. 2005 (E. coli anoxic)		12	M	334.783	0.216692	0.147587	0.148711	0.179256	0.363076	0.363083	0.734162	0.373297			334.783	0.00192615	0.00131189	0.00132188	0.0067719	0.217845	0.21785	0.113387	0.0248864	0.364817			334.783	2.02246e-09	7.1105e-09	2.28738e-07	1.19057e-07	2.61308e-08	3.83058e-07
		Dry Mass (g)	Fraction	kJ/g	J/Cell	J (g cell)	J (g cell)		13	M	340.217	0.226183	0.155247	0.156357	0.187009	0.364378	0.364386	0.734474	0.378011			340.217	0.00201051	0.00137997	0.00138984	0.00706478	0.218627	0.218631	0.113435	0.0252007	0.366338			340.217	2.11104e-09	7.41802e-09	2.29558e-07	1.19107e-07	2.64608e-08	3.84655e-07
	Genome	9.33333e-12	0.00888889	0.153813	1.43718e-09	6.20837	542		14	M	345.652	0.235728	0.162961	0.164058	0.194815	0.365625	0.365633	0.734776	0.382736			345.652	0.00209536	0.00144854	0.0014583	0.00735967	0.219375	0.21938	0.113482	0.0255157	0.367828			345.652	2.20012e-09	7.72765e-09	2.30344e-07	1.19156e-07	2.67915e-08	3.86219e-07
	Transcriptome	3.96667e-11	0.0377778	0.128148	5.08885e-09				15	M	351.087	0.245327	0.170729	0.171814	0.202674	0.366819	0.366826	0.73507	0.387472			351.087	0.00218068	0.00151759	0.00152723	0.00765658	0.220091	0.220096	0.113527	0.0258315	0.369287			351.087	2.28971e-09	8.03941e-09	2.31096e-07	1.19204e-07	2.71231e-08	3.87752e-07
	Proteome	6.3e-10	0.6	0.352652	2.22417e-07	211.591	690		16	M	356.522	0.25498	0.178552	0.179623	0.210587	0.36796	0.367968	0.735357	0.392221			356.522	0.00226649	0.00158713	0.00159665	0.0079555	0.220776	0.220781	0.113572	0.0261481	0.370718			356.522	2.37981e-09	8.35327e-09	2.31815e-07	1.1925e-07	2.74555e-08	3.89254e-07
	Membrane	1.62167e-10	0.154444	0.73173	1.18794e-07	113.012	89		17	M	361.957	0.264687	0.186428	0.187487	0.218552	0.36905	0.369058	0.735638	0.396982			361.957	0.00235277	0.00165713	0.00166655	0.00825642	0.22143	0.221435	0.113615	0.0264655	0.37212			361.957	2.47041e-09	8.66924e-09	2.32502e-07	1.19296e-07	2.77887e-08	3.90726e-07
	Glycans	7e-11	0.0666667	0.341586	2.39376e-08		83		18	M	367.391	0.274448	0.194356	0.195403	0.226571	0.370091	0.370099	0.735915	0.401756			367.391	0.00243954	0.00172761	0.00173691	0.00855934	0.222054	0.222059	0.113658	0.0267837	0.373495			367.391	2.56152e-09	8.98731e-09	2.33157e-07	1.19341e-07	2.81229e-08	3.9217e-07
	Metabolites and ions	1.4e-10	0.133333						19	M	372.826	0.284263	0.202337	0.203372	0.234641	0.371083	0.371091	0.736188	0.406544			372.826	0.00252678	0.00179855	0.00180775	0.00886423	0.22265	0.222655	0.1137	0.0271029	0.374844			372.826	2.65312e-09	9.30744e-09	2.33782e-07	1.19385e-07	2.84581e-08	3.93586e-07
	1 E coli cell	1.05117e-09	1.00111	1.70793	3.71675e-07	330.811	1434		20	M	378.261	0.294131	0.210369	0.211392	0.242764	0.372027	0.372036	0.736458	0.411345			378.261	0.0026145	0.00186995	0.00187904	0.00917108	0.223216	0.223221	0.113742	0.027423	0.376167			378.261	2.74522e-09	9.62963e-09	2.34377e-07	1.19429e-07	2.87942e-08	3.94975e-07
									21	M	383.696	0.304051	0.218453	0.219464	0.250938	0.372926	0.372935	0.736728	0.416161			383.696	0.00270268	0.0019418	0.00195079	0.00947987	0.223756	0.223761	0.113784	0.0277441	0.377466			383.696	2.83781e-09	9.95386e-09	2.34944e-07	1.19473e-07	2.91313e-08	3.96339e-07
					Nucleic Acids broken down				22	M	389.13	0.314024	0.226586	0.227586	0.259163	0.37378	0.373788	0.736998	0.420991			389.13	0.00279133	0.0020141	0.00202299	0.00979058	0.224268	0.224273	0.113825	0.0280661	0.378741			389.13	2.93089e-09	1.02801e-08	2.35481e-07	1.19516e-07	2.94694e-08	3.97678e-07
					DNA	1.36723			23	M	394.565	0.324049	0.23477	0.235759	0.267438	0.37459	0.374598	0.737269	0.425836			394.565	0.00288043	0.00208685	0.00209564	0.0101032	0.224754	0.224759	0.113867	0.0283891	0.379994			394.565	3.02445e-09	1.06084e-08	2.35991e-07	1.1956e-07	2.98085e-08	3.98993e-07
					RNA	4.84115			24	M	400	0.334124	0.243004	0.243981	0.275763	0.375356	0.375365	0.737544	0.430697			400	0.00297	0.00216003	0.00216872	0.0104177	0.225214	0.225219	0.11391	0.0287131	0.381224			400	3.1185e-09	1.09386e-08	2.36474e-07	1.19605e-07	3.01488e-08	4.00285e-07
					Nucleic Acids	6.20837
																																		Temperature	DNA Chain	RNA Chain	Thermodynamic	Membrane
										Average	337.553	0.22276	0.152779	0.153902	0.184436	0.362376	0.362383	0.734091	0.375916		Average	337.553	0.00198009	0.00135804	0.00136802	0.00696757	0.217425	0.21743	0.113376	0.025061	0.36481		Average	337.553	2.0791e-09	7.31594e-09	2.28297e-07	1.19045e-07		3.83051e-07
																					Difference	0.6875	0.345396	0.275375	0.279559	0.352396	0.917579	0.917573	0.989521	0.746939	0.90632		Average Energy Fraction		0.00542773	0.0190991	0.595996	0.310781		1
										Difference	0.6875	0.345396	0.275375	0.279559	0.352396	0.917579	0.917573	0.989521	0.746939		Differenece	0.3125	0.654604	0.724625	0.720441	0.647604	0.0824212	0.0824266	0.0104795	0.253061	0.0936798		Difference	0.6875	0.345396	0.352396	0.917579	0.989521		0.90632
										Differenece	0.3125	0.654604	0.724625	0.720441	0.647604	0.0824212	0.0824266	0.0104795	0.253061		STDV		0.000596409	0.000480669	0.000479818	0.00207011	0.00567983	0.00568034	0.000358294	0.0022261	0.0109019		Variability	0.3125	0.654604	0.647604	0.0824212	0.0104795		0.0936798
																																	Energy variation range		0.0936798
											J/g											J/g (of cells)
												DNA			RNA	Protein		Lipid Bilayer	Carbohydrates				DNA			RNA	Protein		Lipid Bilayer	Carbohydrates	1 gram of cells
										Organism	Temperature	DNA Chain	Block 1	Block 2	RNA Chain	Thermodynamic	Biological	Lipid Bilayer				Temperature	DNA Chain	Block 1	Block 2	RNA Chain	Thermodynamic	Biological	Lipid Bilayer
											Temperature	DNA			RNA	Protein		Phospholipids	Carbohydrates
									1	EC	275	115.405	66.9171	68.2072	97.1779	344.419	344.425	729.815	321.704			275	1.02582	0.594818	0.606286	3.67117	206.651	206.655	112.716	21.4469	345.511
									2	EC	280.435	124.454	74.0005	75.2743	104.456	346.51	346.516	730.302	326.431			280.435	1.10626	0.657782	0.669105	3.94612	207.906	207.91	112.791	21.762	347.511
									3	EC	285.87	133.511	81.1256	82.3832	111.752	348.505	348.511	730.767	331.133			285.87	1.18676	0.721116	0.732295	4.22174	209.103	209.107	112.863	22.0756	349.45
									4	EC	291.304	142.588	88.2972	89.5391	119.076	350.413	350.419	731.21	335.822			291.304	1.26745	0.784864	0.795903	4.49841	210.248	210.251	112.931	22.3881	351.333
									5	EC	298	153.813	97.2017	98.4244	128.148	352.652	352.658	731.73	341.586			298	1.36723	0.864016	0.874884	4.84115	211.591	211.595	113.012	22.7724	353.583
									6	EC	302.174	160.839	102.793	104.004	133.835	353.989	353.995	732.041	345.176			302.174	1.42968	0.913714	0.924478	5.056	212.393	212.397	113.06	23.0117	354.95
									7	EC	307.609	170.026	110.121	111.316	141.281	355.666	355.673	732.43	349.851			307.609	1.51134	0.97885	0.989479	5.33727	213.4	213.404	113.12	23.3234	356.691
									8	EC	313.043	179.258	117.503	118.684	148.774	357.275	357.282	732.803	354.528			313.043	1.59341	1.04447	1.05497	5.62034	214.365	214.369	113.177	23.6352	358.391
									9	EC	318.478	188.54	124.941	126.107	156.317	358.818	358.825	733.162	359.209			318.478	1.67591	1.11058	1.12095	5.90529	215.291	215.295	113.233	23.9473	360.052
									10	EC	323.913	197.871	132.434	133.586	163.911	360.297	360.305	733.507	363.897			323.913	1.75886	1.17719	1.18743	6.19218	216.178	216.183	113.286	24.2598	361.675
									11	EC	329.348	207.255	139.983	141.121	171.557	361.716	361.723	733.84	368.592			329.348	1.84227	1.24429	1.25441	6.48104	217.03	217.034	113.338	24.5728	363.263
									12	EC	334.783	216.692	147.587	148.711	179.256	363.076	363.083	734.162	373.297			334.783	1.92615	1.31189	1.32188	6.7719	217.845	217.85	113.387	24.8864	364.817
									13	EC	340.217	226.183	155.247	156.357	187.009	364.378	364.386	734.474	378.011			340.217	2.01051	1.37997	1.38984	7.06478	218.627	218.631	113.435	25.2007	366.338
									14	EC	345.652	235.728	162.961	164.058	194.815	365.625	365.633	734.776	382.736			345.652	2.09536	1.44854	1.4583	7.35967	219.375	219.38	113.482	25.5157	367.828
									15	EC	351.087	245.327	170.729	171.814	202.674	366.819	366.826	735.07	387.472			351.087	2.18068	1.51759	1.52723	7.65658	220.091	220.096	113.527	25.8315	369.287
									16	EC	356.522	254.98	178.552	179.623	210.587	367.96	367.968	735.357	392.221			356.522	2.26649	1.58713	1.59665	7.9555	220.776	220.781	113.572	26.1481	370.718
									17	EC	361.957	264.687	186.428	187.487	218.552	369.05	369.058	735.638	396.982			361.957	2.35277	1.65713	1.66655	8.25642	221.43	221.435	113.615	26.4655	372.12
									18	EC	367.391	274.448	194.356	195.403	226.571	370.091	370.099	735.915	401.756			367.391	2.43954	1.72761	1.73691	8.55934	222.054	222.059	113.658	26.7837	373.495
									19	EC	372.826	284.263	202.337	203.372	234.641	371.083	371.091	736.188	406.544			372.826	2.52678	1.79855	1.80775	8.86423	222.65	222.655	113.7	27.1029	374.844
									20	EC	378.261	294.131	210.369	211.392	242.764	372.027	372.036	736.458	411.345			378.261	2.6145	1.86995	1.87904	9.17108	223.216	223.221	113.742	27.423	376.167
									21	EC	383.696	304.051	218.453	219.464	250.938	372.926	372.935	736.728	416.161			383.696	2.70268	1.9418	1.95079	9.47987	223.756	223.761	113.784	27.7441	377.466
									22	EC	389.13	314.024	226.586	227.586	259.163	373.78	373.788	736.998	420.991			389.13	2.79133	2.0141	2.02299	9.79058	224.268	224.273	113.825	28.0661	378.741
									23	EC	394.565	324.049	234.77	235.759	267.438	374.59	374.598	737.269	425.836			394.565	2.88043	2.08685	2.09564	10.1032	224.754	224.759	113.867	28.3891	379.994
									24	EC	400	334.124	243.004	243.981	275.763	375.356	375.365	737.544	430.697			400	2.97	2.16003	2.16872	10.4177	225.214	225.219	113.91	28.7131	381.224
										Average	337.553	222.76	152.779	153.902	184.436	362.376	362.383	734.091	375.916		Average	337.553	1.98009	1.35804	1.36802	6.96757	217.425	217.43	113.376	25.061	364.81
																					Difference	0.6875	0.345396	0.275375	0.279559	0.352396	0.917579	0.917573	0.989521	0.746939	0.90632
										Difference	0.6875	0.345396	0.275375	0.279559	0.352396	0.917579	0.917573	0.989521	0.746939		Differenece	0.3125	0.654604	0.724625	0.720441	0.647604	0.0824212	0.0824266	0.0104795	0.253061	0.0936798
										Differenece	0.3125	0.654604	0.724625	0.720441	0.647604	0.0824212	0.0824266	0.0104795	0.253061		STDV		0.596409	0.480669	0.479818	2.07011	5.67983	5.68034	0.358294	2.2261	10.9019

## Sheet: JCVI-syn3A
											Raw Outcome Date
											kJ/g											kJ/g (of cells)												J/cell
												DNA			RNA	Protein		Lipid Bilayer	Carbohydrates				DNA			RNA	Protein		Lipid Bilayer	Carbohydrates	1 gram of cells				Genome	Trnascriptome	Proteome	Membrane	Carbohydrates	Cell
		JCVI-syn3A Cell characteristics								Organism	Temperature	DNA Chain	Block 1	Block 2	RNA Chain	Thermodynamic	Biological	Lipid Bilayer				Temperature	DNA Chain	Block 1	Block 2	RNA Chain	Thermodynamic	Biological	Lipid Bilayer					Temperature	DNA Chain	RNA Chain	Thermodynamic			Cell
		Dry weight (g)	Fraction																																DNA	RNA	Proteins	Phospholipids	Carbohydrates
	DNA	5.61e-16	0.0500546						1	3A	275	0.0883471	0.11849	0.122692	0.0594167	0.305274	0.305274	0.791125	0.311041			275	0.00442218	0.00593097	0.0061413	0.00879786	0.15197	0.15197	0.125998	0.0283073	0.319496			275	4.95627e-14	9.86043e-14	1.70325e-12	1.41216e-12	3.17262e-13	3.58084e-12
	RNA	1.65954e-15	0.148071						2	3A	280.435	0.093893	0.123752	0.127901	0.0642068	0.306717	0.306717	0.792824	0.31441			280.435	0.00469978	0.00619438	0.00640205	0.00950714	0.152688	0.152688	0.126269	0.028614	0.321778			280.435	5.2674e-14	1.06554e-13	1.7113e-12	1.41519e-12	3.20698e-13	3.60641e-12
	Proteins	5.5794e-15	0.497816						3	3A	285.87	0.0994721	0.129081	0.133178	0.0690295	0.308068	0.308068	0.7945	0.317768			285.87	0.00497904	0.0064611	0.00666615	0.0102212	0.153361	0.153361	0.126536	0.0289195	0.324017			285.87	5.58038e-14	1.14557e-13	1.71884e-12	1.41818e-12	3.24123e-13	3.6315e-12
	Lipids	1.785e-15	0.159265						4	3A	291.304	0.105092	0.134476	0.13852	0.0738923	0.309336	0.309336	0.796156	0.321119			291.304	0.00526034	0.00673112	0.00693359	0.0109413	0.153992	0.153992	0.126799	0.0292245	0.326218			291.304	5.89567e-14	1.22627e-13	1.72591e-12	1.42114e-12	3.27541e-13	3.65617e-12
	Glycans	1.02e-15	0.0910084						5	3A	298	0.11208	0.141211	0.145194	0.0799459	0.310791	0.310791	0.798169	0.325246			298	0.00561014	0.00706827	0.00726761	0.0118376	0.154717	0.154717	0.12712	0.0296002	0.328885			298	6.28771e-14	1.32673e-13	1.73403e-12	1.42473e-12	3.31751e-13	3.68606e-12
	Metabolites and ions	6.0282e-16	0.0537859						6	3A	302.174	0.116475	0.14546	0.149404	0.0837573	0.311642	0.311642	0.799409	0.327821			302.174	0.00583013	0.00728092	0.00747835	0.012402	0.15514	0.15514	0.127318	0.0298345	0.330525			302.174	6.53427e-14	1.38999e-13	1.73878e-12	1.42695e-12	3.34377e-13	3.70444e-12
	Cell	1.12078e-14	1						7	3A	307.609	0.122245	0.151048	0.154943	0.0887658	0.312689	0.312689	0.80101	0.331178			307.609	0.00611894	0.00756063	0.0077556	0.0131436	0.155661	0.155661	0.127573	0.0301399	0.332637			307.609	6.85797e-14	1.4731e-13	1.74462e-12	1.4298e-12	3.37801e-13	3.72811e-12
									8	3A	313.043	0.12807	0.156699	0.160545	0.0938275	0.313669	0.313669	0.802595	0.334541			313.043	0.00641051	0.00784349	0.00803604	0.0138931	0.15615	0.15615	0.127825	0.030446	0.334724			313.043	7.18474e-14	1.5571e-13	1.75009e-12	1.43263e-12	3.41231e-13	3.75151e-12
									9	3A	318.478	0.133951	0.162412	0.166211	0.0989436	0.314586	0.314586	0.804166	0.337912			318.478	0.00670488	0.00812945	0.00831963	0.0146506	0.156606	0.156606	0.128075	0.0307528	0.336789			318.478	7.51467e-14	1.64201e-13	1.7552e-12	1.43544e-12	3.4467e-13	3.77466e-12
									10	3A	323.913	0.139889	0.168186	0.171939	0.104115	0.315442	0.315442	0.805723	0.341292			323.913	0.00700211	0.00841848	0.00860632	0.0154164	0.157032	0.157032	0.128323	0.0310605	0.338834			323.913	7.8478e-14	1.72783e-13	1.75998e-12	1.43822e-12	3.48118e-13	3.79757e-12
									11	3A	329.348	0.145885	0.17402	0.177727	0.109342	0.316238	0.316238	0.807268	0.344683			329.348	0.00730223	0.00871052	0.00889607	0.0161903	0.157429	0.157429	0.128569	0.0313691	0.340859			329.348	8.18416e-14	1.81457e-13	1.76442e-12	1.44097e-12	3.51577e-13	3.82027e-12
						Our Data (E. coli)	M and A. 2005 (E. coli anoxic)		12	3A	334.783	0.151939	0.179914	0.183576	0.114625	0.316978	0.316978	0.808801	0.348086			334.783	0.00760523	0.00900554	0.00918884	0.0169726	0.157797	0.157797	0.128813	0.0316787	0.342867			334.783	8.52376e-14	1.90225e-13	1.76855e-12	1.44371e-12	3.55047e-13	3.84277e-12
		Dry Mass (g)	Fraction	kJ/g	J/Cell	J (g cell)	J (g cell)		13	3A	340.217	0.15805	0.185867	0.189485	0.119964	0.317663	0.317663	0.810324	0.3515			340.217	0.00791113	0.00930349	0.00948458	0.0177631	0.158137	0.158137	0.129056	0.0319894	0.344857			340.217	8.8666e-14	1.99084e-13	1.77237e-12	1.44643e-12	3.5853e-13	3.86508e-12
	Genome	5.61e-16	0.0500546	0.11208	6.28771e-14	17.4478	542		14	3A	345.652	0.164219	0.191877	0.195452	0.125358	0.318293	0.318293	0.811838	0.354927			345.652	0.00821991	0.00960433	0.00978326	0.0185619	0.158451	0.158451	0.129297	0.0323013	0.346832			345.652	9.21268e-14	2.08037e-13	1.77589e-12	1.44913e-12	3.62026e-13	3.88721e-12
	Transcriptome	1.65954e-15	0.148071	0.0799459	1.32673e-13				15	3A	351.087	0.170445	0.197944	0.201476	0.130808	0.318872	0.318872	0.813344	0.358367			351.087	0.00853157	0.00990802	0.0100848	0.0193688	0.15874	0.15874	0.129537	0.0326144	0.348791			351.087	9.56198e-14	2.17081e-13	1.77911e-12	1.45182e-12	3.65535e-13	3.90917e-12
	Proteome	5.5794e-15	0.497816	0.310791	1.73403e-12	154.717	690		16	3A	356.522	0.176729	0.204067	0.207558	0.136313	0.3194	0.3194	0.814843	0.361821			356.522	0.00884608	0.0102145	0.0103892	0.020184	0.159002	0.159002	0.129776	0.0329288	0.350737			356.522	9.91448e-14	2.26217e-13	1.78206e-12	1.45449e-12	3.69058e-13	3.93097e-12
	Membrane	1.785e-15	0.159265	0.798169	1.42473e-12	127.12	89		17	3A	361.957	0.183069	0.210246	0.213696	0.141873	0.319878	0.319878	0.816336	0.365289			361.957	0.00916343	0.0105238	0.0106965	0.0210073	0.159241	0.159241	0.130013	0.0332444	0.352669			361.957	1.02702e-13	2.35444e-13	1.78473e-12	1.45716e-12	3.72595e-13	3.95263e-12
	Glycans	1.02e-15	0.0910084	0.325246	3.31751e-13		83		18	3A	367.391	0.189465	0.216479	0.219889	0.147487	0.320309	0.320309	0.817824	0.368771			367.391	0.0094836	0.0108358	0.0110064	0.0218385	0.159455	0.159455	0.13025	0.0335613	0.354589			367.391	1.0629e-13	2.44761e-13	1.78713e-12	1.45982e-12	3.76147e-13	3.97414e-12
	Metabolites and ions	6.0282e-16	0.0537859						19	3A	372.826	0.195917	0.222766	0.226136	0.153155	0.320692	0.320692	0.819308	0.372268			372.826	0.00980655	0.0111505	0.0113192	0.0226778	0.159646	0.159646	0.130487	0.0338795	0.356496			372.826	1.09909e-13	2.54167e-13	1.78927e-12	1.46247e-12	3.79714e-13	3.99553e-12
	1 E coli cell	1.12078e-14	1	1.62623	3.68606e-12	299.285	1434		20	3A	378.261	0.202424	0.229106	0.232438	0.158876	0.32103	0.32103	0.820791	0.37578			378.261	0.0101323	0.0114678	0.0116346	0.0235249	0.159814	0.159814	0.130723	0.0341991	0.358393			378.261	1.1356e-13	2.63662e-13	1.79115e-12	1.46511e-12	3.83296e-13	4.01678e-12
									21	3A	383.696	0.208986	0.235499	0.238793	0.16465	0.321323	0.321323	0.822272	0.379308			383.696	0.0104607	0.0117878	0.0119527	0.0243799	0.15996	0.15996	0.130959	0.0345202	0.360279			383.696	1.17241e-13	2.73244e-13	1.79279e-12	1.46776e-12	3.86894e-13	4.03792e-12
					Nucleic Acids broken down				22	3A	389.13	0.215602	0.241943	0.2452	0.170477	0.321572	0.321572	0.823753	0.382851			389.13	0.0107918	0.0121104	0.0122734	0.0252426	0.160084	0.160084	0.131195	0.0348426	0.362155			389.13	1.20952e-13	2.82913e-13	1.79418e-12	1.4704e-12	3.90508e-13	4.05895e-12
					DNA	5.61014			23	3A	394.565	0.222271	0.248439	0.251659	0.176354	0.321778	0.321778	0.825236	0.38641			394.565	0.0111257	0.0124355	0.0125967	0.0261129	0.160186	0.160186	0.131431	0.0351665	0.364022			394.565	1.24694e-13	2.92667e-13	1.79533e-12	1.47305e-12	3.94138e-13	4.07988e-12
					RNA	11.8376			24	3A	400	0.228993	0.254986	0.258171	0.182284	0.321943	0.321943	0.826723	0.389986			400	0.0114622	0.0127632	0.0129226	0.0269908	0.160268	0.160268	0.131668	0.035492	0.365881			400	1.28465e-13	3.02507e-13	1.79625e-12	1.4757e-12	3.97785e-13	4.10071e-12
					Nucleic Acids	17.4478
																																		Temperature	DNA Chain	RNA Chain	Thermodynamic	Membrane
										Average	337.553	0.156396	0.184332	0.187991	0.118644	0.316008	0.316008	0.809347	0.350099		Average	337.553	0.00782835	0.00922667	0.00940981	0.0175678	0.157314	0.157314	0.1289	0.0318619	0.343472		Average	337.553	8.77383e-14	1.96895e-13	1.76313e-12	1.44469e-12		3.84955e-12
																					Difference	0.6875	0.385807	0.464692	0.475236	0.325957	0.948224	0.948224	0.956941	0.79757	0.873224		Average Energy Fraction		0.0227918	0.0511476	0.45801	0.375286		1
										Difference	0.6875	0.385807	0.464692	0.475236	0.325957	0.948224	0.948224	0.956941	0.79757		Differenece	0.3125	0.614193	0.535308	0.524764	0.674043	0.0517757	0.0517757	0.0430586	0.20243	0.126776		Difference	0.6875	0.385807	0.325957	0.948224	0.956941		0.873224
										Differenece	0.3125	0.614193	0.535308	0.524764	0.674043	0.0517757	0.0517757	0.0430586	0.20243		STDV		0.00216135	0.00210074	0.00208516	0.00558592	0.0025663	0.0025663	0.00173071	0.00220117	0.0141731		Variability	0.3125	0.614193	0.674043	0.0517757	0.0430586		0.126776
																																	Energy variation range		0.126776
											J/g											J/g (of cells)
												DNA			RNA	Protein		Lipid Bilayer	Carbohydrates				DNA			RNA	Protein		Lipid Bilayer	Carbohydrates	1 gram of cells
										Organism	Temperature	DNA Chain	Block 1	Block 2	RNA Chain	Thermodynamic	Biological	Lipid Bilayer				Temperature	DNA Chain	Block 1	Block 2	RNA Chain	Thermodynamic	Biological	Lipid Bilayer
											Temperature	DNA			RNA	Protein		Phospholipids	Carbohydrates
									1	EC	275	88.3471	118.49	122.692	59.4167	305.274	305.274	791.125	311.041			275	4.42218	5.93097	6.1413	8.79786	151.97	151.97	125.998	28.3073	319.496
									2	EC	280.435	93.893	123.752	127.901	64.2068	306.717	306.717	792.824	314.41			280.435	4.69978	6.19438	6.40205	9.50714	152.688	152.688	126.269	28.614	321.778
									3	EC	285.87	99.4721	129.081	133.178	69.0295	308.068	308.068	794.5	317.768			285.87	4.97904	6.4611	6.66615	10.2212	153.361	153.361	126.536	28.9195	324.017
									4	EC	291.304	105.092	134.476	138.52	73.8923	309.336	309.336	796.156	321.119			291.304	5.26034	6.73112	6.93359	10.9413	153.992	153.992	126.799	29.2245	326.218
									5	EC	298	112.08	141.211	145.194	79.9459	310.791	310.791	798.169	325.246			298	5.61014	7.06827	7.26761	11.8376	154.717	154.717	127.12	29.6002	328.885
									6	EC	302.174	116.475	145.46	149.404	83.7573	311.642	311.642	799.409	327.821			302.174	5.83013	7.28092	7.47835	12.402	155.14	155.14	127.318	29.8345	330.525
									7	EC	307.609	122.245	151.048	154.943	88.7658	312.689	312.689	801.01	331.178			307.609	6.11894	7.56063	7.7556	13.1436	155.661	155.661	127.573	30.1399	332.637
									8	EC	313.043	128.07	156.699	160.545	93.8275	313.669	313.669	802.595	334.541			313.043	6.41051	7.84349	8.03604	13.8931	156.15	156.15	127.825	30.446	334.724
									9	EC	318.478	133.951	162.412	166.211	98.9436	314.586	314.586	804.166	337.912			318.478	6.70488	8.12945	8.31963	14.6506	156.606	156.606	128.075	30.7528	336.789
									10	EC	323.913	139.889	168.186	171.939	104.115	315.442	315.442	805.723	341.292			323.913	7.00211	8.41848	8.60632	15.4164	157.032	157.032	128.323	31.0605	338.834
									11	EC	329.348	145.885	174.02	177.727	109.342	316.238	316.238	807.268	344.683			329.348	7.30223	8.71052	8.89607	16.1903	157.429	157.429	128.569	31.3691	340.859
									12	EC	334.783	151.939	179.914	183.576	114.625	316.978	316.978	808.801	348.086			334.783	7.60523	9.00554	9.18884	16.9726	157.797	157.797	128.813	31.6787	342.867
									13	EC	340.217	158.05	185.867	189.485	119.964	317.663	317.663	810.324	351.5			340.217	7.91113	9.30349	9.48458	17.7631	158.137	158.137	129.056	31.9894	344.857
									14	EC	345.652	164.219	191.877	195.452	125.358	318.293	318.293	811.838	354.927			345.652	8.21991	9.60433	9.78326	18.5619	158.451	158.451	129.297	32.3013	346.832
									15	EC	351.087	170.445	197.944	201.476	130.808	318.872	318.872	813.344	358.367			351.087	8.53157	9.90802	10.0848	19.3688	158.74	158.74	129.537	32.6144	348.791
									16	EC	356.522	176.729	204.067	207.558	136.313	319.4	319.4	814.843	361.821			356.522	8.84608	10.2145	10.3892	20.184	159.002	159.002	129.776	32.9288	350.737
									17	EC	361.957	183.069	210.246	213.696	141.873	319.878	319.878	816.336	365.289			361.957	9.16343	10.5238	10.6965	21.0073	159.241	159.241	130.013	33.2444	352.669
									18	EC	367.391	189.465	216.479	219.889	147.487	320.309	320.309	817.824	368.771			367.391	9.4836	10.8358	11.0064	21.8385	159.455	159.455	130.25	33.5613	354.589
									19	EC	372.826	195.917	222.766	226.136	153.155	320.692	320.692	819.308	372.268			372.826	9.80655	11.1505	11.3192	22.6778	159.646	159.646	130.487	33.8795	356.496
									20	EC	378.261	202.424	229.106	232.438	158.876	321.03	321.03	820.791	375.78			378.261	10.1323	11.4678	11.6346	23.5249	159.814	159.814	130.723	34.1991	358.393
									21	EC	383.696	208.986	235.499	238.793	164.65	321.323	321.323	822.272	379.308			383.696	10.4607	11.7878	11.9527	24.3799	159.96	159.96	130.959	34.5202	360.279
									22	EC	389.13	215.602	241.943	245.2	170.477	321.572	321.572	823.753	382.851			389.13	10.7918	12.1104	12.2734	25.2426	160.084	160.084	131.195	34.8426	362.155
									23	EC	394.565	222.271	248.439	251.659	176.354	321.778	321.778	825.236	386.41			394.565	11.1257	12.4355	12.5967	26.1129	160.186	160.186	131.431	35.1665	364.022
									24	EC	400	228.993	254.986	258.171	182.284	321.943	321.943	826.723	389.986			400	11.4622	12.7632	12.9226	26.9908	160.268	160.268	131.668	35.492	365.881
										Average	337.553	156.396	184.332	187.991	118.644	316.008	316.008	809.347	350.099		Average	337.553	7.82835	9.22667	9.40981	17.5678	157.314	157.314	128.9	31.8619	343.472
																					Difference	0.6875	0.385807	0.464692	0.475236	0.325957	0.948224	0.948224	0.956941	0.79757	0.873224
										Difference	0.6875	0.385807	0.464692	0.475236	0.325957	0.948224	0.948224	0.956941	0.79757		Differenece	0.3125	0.614193	0.535308	0.524764	0.674043	0.0517757	0.0517757	0.0430586	0.20243	0.126776
										Differenece	0.3125	0.614193	0.535308	0.524764	0.674043	0.0517757	0.0517757	0.0430586	0.20243		STDV		2.16135	2.10074	2.08516	5.58592	2.5663	2.5663	1.73071	2.20117	14.1731
